# Supplementary material for: Exploring the HIV-1 Rev Recognition Element (RRE)–Rev Inhibitory Capacity and Antiretroviral Action of Benfluron Analogs
Source: Molecules. 2023 Oct 11;28(20):7031. doi: 10.3390/molecules28207031 (PMC10609163; doi:10.3390/molecules28207031)
Supplement: Supplementary file 1 [file molecules-28-07031-s001.zip]

Archive with 1 entries (1 files):
- molecules-2601149-supplementary.pdf
